# Supplementary material for: Detection of new pioneer transcription factors as cell-type-specific nucleosome binders
Source: eLife. 2024 Jan 31;12:RP88936. doi: 10.7554/eLife.88936 (PMC10945518; doi:10.7554/eLife.88936)
Supplement: Source code 1. [file elife-88936-code1.zip]

Archive with 19 entries (17 files):
- Source_code1/
- Source_code1/mapping_profile_different_celllines.py
- Source_code1/hg19ToHg38.over.chain.gz
- Source_code1/.DS_Store
- __MACOSX/Source_code1/._.DS_Store
- Source_code1/Identify_representative_dyad.sh
- Source_code1/hg18.chrom.sizes
- Source_code1/hg18ToHg19.over.chain.gz
- Source_code1/scripts/
- Source_code1/bedGraphToBigWig
- Source_code1/hg38.chrom.sizes
- Source_code1/bigWigToWig
- Source_code1/hg19.chrom.sizes
- Source_code1/scripts/normalize_kernel.py
- Source_code1/scripts/remove_closest.py
- Source_code1/scripts/exons.py
- Source_code1/scripts/get_dyads.py
- Source_code1/scripts/filter_extremes.py
- Source_code1/scripts/kernel_smoothing.py
