# Supplementary material for: Detection of new pioneer transcription factors as cell-type-specific nucleosome binders
Source: eLife. 2024 Jan 31;12:RP88936. doi: 10.7554/eLife.88936 (PMC10945518; doi:10.7554/eLife.88936)
Supplement: Source code 1. [file elife-88936-code1.zip › Source_code1/hg18.chrom.sizes]

chr1	247249719
chr2	242951149
chr3	199501827
chr4	191273063
chr5	180857866
chr6	170899992
chr7	158821424
chr8	146274826
chr9	140273252
chr10	135374737
chr11	134452384
chr12	132349534
chr13	114142980
chr14	106368585
chr15	100338915
chr16	88827254
chr17	78774742
chr18	76117153
chr19	63811651
chr20	62435964
chr21	46944323
chr22	49691432
chrX	154913754
chrY	57772954
chrM	16571
