# Supplementary material for: Detection of new pioneer transcription factors as cell-type-specific nucleosome binders
Source: eLife. 2024 Jan 31;12:RP88936. doi: 10.7554/eLife.88936 (PMC10945518; doi:10.7554/eLife.88936)
Supplement: Source code 2. [file elife-88936-code2.zip]

Archive with 10 entries (9 files):
- Source_code2/
- Source_code2/.DS_Store
- __MACOSX/Source_code2/._.DS_Store
- Source_code2/get_fragment_mids_coverage_pair_end.sh
- Source_code2/get_fragment_mids_coverage_single_end.sh
- Source_code2/getfastq.sh
- Source_code2/nextflow.config
- Source_code2/combine_reads_from_replicates.sh
- Source_code2/run_nf-core_mnaseseq.sh
- Source_code2/design.csv
