# Supplementary material for: Detection of new pioneer transcription factors as cell-type-specific nucleosome binders
Source: eLife. 2024 Jan 31;12:RP88936. doi: 10.7554/eLife.88936 (PMC10945518; doi:10.7554/eLife.88936)
Supplement: Source code 2. [file elife-88936-code2.zip › Source_code2/getfastq.sh]

#!/bin/bash
module load sratoolkit
fastq-dump SRR942485 --gzip --split-3
fastq-dump SRR942486 --gzip --split-3
fastq-dump SRR942487 --gzip --split-3
fastq-dump SRR942488 --gzip --split-3
fastq-dump SRR942489 --gzip --split-3
fastq-dump SRR942490 --gzip --split-3
fastq-dump SRR942491 --gzip --split-3
fastq-dump SRR942492 --gzip --split-3
fastq-dump SRR942493 --gzip --split-3
fastq-dump SRR942494 --gzip --split-3
fastq-dump SRR942495 --gzip --split-3
fastq-dump SRR942496 --gzip --split-3
