# Supplementary material for: Detection of new pioneer transcription factors as cell-type-specific nucleosome binders
Source: eLife. 2024 Jan 31;12:RP88936. doi: 10.7554/eLife.88936 (PMC10945518; doi:10.7554/eLife.88936)
Supplement: Source code 2. [file elife-88936-code2.zip › Source_code2/nextflow.config]

process {
  withLabel:process_high {
    cpus =  16
    memory = '200 GB'
    time = '48 h'
  }
  withLabel:process_medium {
    cpus = 8
    memory = '200 GB'
    time = '48 h'
  }

  withLabel:process_low {
    cpus = 8
    memory = '200 GB'
    time = '48 h'
  }
}
process {
  withName:TrimGalore {
    cpus = 1
    memory = '100 GB'
    time = '10h'
  }
}
