# Supplementary material for: Detection of new pioneer transcription factors as cell-type-specific nucleosome binders
Source: eLife. 2024 Jan 31;12:RP88936. doi: 10.7554/eLife.88936 (PMC10945518; doi:10.7554/eLife.88936)
Supplement: Source code 2. [file elife-88936-code2.zip › Source_code2/combine_reads_from_replicates.sh]

#!/bin/bash
module load samtools
module load bedtools
bam_file_name=$1

#cat GM12878_L_R1.mLb.clN.sorted_fragment_mids_142_152.bed GM12878_H_R1.mLb.clN.sorted_fragment_mids_142_152.bed | sort -k 1,1 > GM12878_combined_fragment_mids_142_152.bed
cat K562_5_R1.mLb.clN.sorted_fragment_mids_142_152.bed K562_20_R1.mLb.clN.sorted_fragment_mids_142_152.bed K562_79_R1.mLb.clN.sorted_fragment_mids_142_152.bed K562_304_R1.mLb.clN.sorted_fragment_mids_142_152.bed | sort -k 1,1 > K562_combined_fragment_mids_142_152.bed 

bedtools genomecov  -bg -split -i K562_combined_fragment_mids_142_152.bed -g K562_combined_genome.txt  > K562_combined_fragment_mids_coverage_142_152.bed


gzip -f K562_combined_fragment_mids_coverage_142_152.bed
