# Supplementary material for: Detection of new pioneer transcription factors as cell-type-specific nucleosome binders
Source: eLife. 2024 Jan 31;12:RP88936. doi: 10.7554/eLife.88936 (PMC10945518; doi:10.7554/eLife.88936)
Supplement: Source code 2. [file elife-88936-code2.zip › Source_code2/design.csv]

group	replicate	fastq_1	fastq_2
H1	1	SRR942485_1.fastq.gz	SRR942485_2.fastq.gz
H1	1	SRR942486_1.fastq.gz	SRR942486_2.fastq.gz
H1	1	SRR942487_1.fastq.gz	SRR942487_2.fastq.gz
H1	1	SRR942488_1.fastq.gz	SRR942488_2.fastq.gz
H1	1	SRR942489_1.fastq.gz	SRR942489_2.fastq.gz
H1	1	SRR942490_1.fastq.gz	SRR942490_2.fastq.gz
H1	1	SRR942491_1.fastq.gz	SRR942491_2.fastq.gz
H1	1	SRR942492_1.fastq.gz	SRR942492_2.fastq.gz
H1	1	SRR942493_1.fastq.gz	SRR942493_2.fastq.gz
H1	1	SRR942494_1.fastq.gz	SRR942494_2.fastq.gz
H1	1	SRR942495_1.fastq.gz	SRR942495_2.fastq.gz
H1	1	SRR942496_1.fastq.gz	SRR942496_2.fastq.gz
